# Supplementary material for: Bacopa Protects against Neurotoxicity Induced by MPP+ and Methamphetamine
Source: Molecules. 2022 Aug 15;27(16):5204. doi: 10.3390/molecules27165204 (PMC9414486; doi:10.3390/molecules27165204)
Supplement: Supplementary file 1 [file molecules-27-05204-s001.zip]

Archive with 1 entries (1 files):
- molecules-1804863-supplementary.pdf
